# Supplementary material for: Effect of Methylphenidate on Resting-State Connectivity in Adolescents With a Disruptive Behavior Disorder: A Double-Blind Randomized Placebo-Controlled fMRI Study
Source: Front Psychiatry. 2021 Jun 17;12:662652. doi: 10.3389/fpsyt.2021.662652 (PMC8247590; doi:10.3389/fpsyt.2021.662652)
Supplement: Supplementary file 1 [file Table_3.XLSX]

## Sheet: Blad1
Supplementary Table 1 . Correlation with cannabis use
Region(s)	r	p
Nacc seed
PCB > HC
Precuneus Bilateral	0.18	0.16
Occipital pole L	0.12	0.35
Posterior cingulate cortex	0.22	0.08
Occipital pole R	0.10	0.44
Inferior parietal lobule L	0.22	0.08
PCB > MPH
Occipital pole L	0.08	0.51
Inferior parietal lobule L	0.06	0.64
Occipital pole R	0.01	0.97
Medial frontal gyrus R	0.08	0.52
Amygdala seed
PCB > HC
Posterior precuneus R /	0.22	0.07
Posterior cingulate cortex /
Hippocampus Bilateral
Anterior precuneus Medial	0.14	0.25
Posterior precuneus L	0.14	0.27
VTA seed
MPH > PCB
Supplementary motor cortex / Superior frontal gyrus R	0.07	0.59
Postcentral gyrus R	0.08	0.53
Nacc=nucleus accumbens ; VTA=ventral tegmental area ; L=left ; R=right
